# Supplementary material for: Waist Circumference Trajectories in Relation to Blood Pressure and the Risk of Hypertension in Chinese Adults
Source: Nutrients. 2022 Dec 9;14(24):5260. doi: 10.3390/nu14245260 (PMC9782435; doi:10.3390/nu14245260)
Supplement: Supplementary file 1 [file nutrients-14-05260-s001.zip]

Archive with 1 entries (1 files):
- nutrients-2062016-supplementary.pdf
